# Supplementary material for: Systemic Dietary Hesperidin Modulation of Osteoclastogenesis, Bone Homeostasis and Periodontal Disease in Mice
Source: Int J Mol Sci. 2022 Jun 26;23(13):7100. doi: 10.3390/ijms23137100 (PMC9266620; doi:10.3390/ijms23137100)
Supplement: Supplementary file 1 [file ijms-23-07100-s001.zip]

Archive with 1 entries (1 files):
- ijms-1799347-supplementary.pdf
